# Supplementary material for: First Detection of Usutu Virus in Harbor Seals (Phoca vitulina)
Source: Viruses. 2026 Mar 17;18(3):371. doi: 10.3390/v18030371 (PMC13030868; doi:10.3390/v18030371)
Supplement: Supplementary file 1 [file viruses-18-00371-s001.zip]

Archive with 1 entries (1 files):
- viruses-4190626-supplementary.xlsx
