# Supplementary material for: First Detection of Usutu Virus in Harbor Seals (Phoca vitulina)
Source: Viruses. 2026 Mar 17;18(3):371. doi: 10.3390/v18030371 (PMC13030868; doi:10.3390/v18030371)
Supplement: Supplementary file 1 [file viruses-18-00371-s001.zip › viruses-4190626-supplementary.xlsx]

## Sheet: Tabel S1
S1. Information for all sequences of birds from Germany used for phylogenetic analysis (Figure 1):
Year	Bird species	GenBank Acc. No.	USUV Lineage	Location (city)	Location (federal state)	Published in*		*Publication references:
2018	Northern hawk-owl	OR141533	Africa 3	Geestland	Lower Saxony	1		1	Bergmann, Felicitas; Holicki, Cora M.; Michel, Friederike; Bock, Sabine; Scuda, Nelly; Priemer, Grit et al. (2023): Reconstruction of the molecular evolution of Usutu virus in Germany: Insights into virus emersion and circulation. In PLoS neglected tropical diseases 17 (10), e0011203. DOI: 10.1371/journal.pntd.0011203.
2018	Eurasian blackbird	OR141540	Africa 3	Grevesmühlen	Mecklenburg-Western Pomerania	1		2	Bergmann, Felicitas; Schmoock-Wellhausen, Martina; Fast, Christine; Holicki, Cora M.; Michel, Friederike; Wysocki, Patrick et al. (2023): Longitudinal Study of the Occurrence of Usutu Virus and West Nile Virus Infections in Birds in a Zoological Garden in Northern Germany. In Pathogens 12 (6). DOI: 10.3390/pathogens12060753.
2018	Great grey owl	OR141529	Europe 3	Wildpark Schwarze Berge	Lower Saxony	1.2		3	Schopf, Franziska; Sadeghi, Balal; Bergmann, Felicitas; Fischer, Dominik; Rahner, Ronja; Müller, Kerstin et al. (2024): Circulation of West Nile virus and Usutu virus in birds in Germany, 2021 and 2022. In Infectious diseases (London, England), pp. 1–22. DOI: 10.1080/23744235.2024.2419859.
2018	Great grey owl	OR166141	Africa 3	Wildpark Schwarze Berge	Lower Saxony	1.2
2018	Eurasian blackbird	OR166159	Europe 3	Boizenburg	Mecklenburg-Western Pomerania	1
2019	Great grey owl	OR141553	Africa 3	Zoo in der Wingst	Lower Saxony	1
2020	Eurasian blackbird	OR141583	Africa 3	Nienburg	Lower Saxony	1
2020	Eurasian blackbird	OR141598	Europe 2	Berlin	Berlin	1
2020	Song thrush	OR141597	Europe 2	Guben	Berlin	1
2020	Thrush	OR141599	Europe 2	Spremberg	Brandenburg	1
2020	Eurasian blackbird	OR141596	Europe 2	Erlau/ Schweikershain	Saxony	1
2021	Great grey owl	OR141603	Africa 3	Wildpark Schwarze Berge	Lower Saxony	1.2
2021	Great grey owl	OR141604	Africa 3	Wildpark Schwarze Berge	Lower Saxony	1.2
2021	Northern long-eared owl	OR141607	Africa 3	Wildpark Schwarze Berge	Lower Saxony	1.2
2022	Eurasian Blackbird	PQ144566	Africa 3	Nienburg	Lower Saxony	3
2022	Eurasian Blackbird	PQ144555	Europe 2	Neustadt am Rübenberge	Lower Saxony	3
2022	Great Grey Owl	PQ144564	Europe 2	Dippoldiswalde	Saxony	3
2022	Common Wood Pigeon	PQ144562	Europe 2	Berlin	Berlin	3
2022	Great Grey Owl	PQ144565	Europe 2	Poing	Bavaria	3
2022	Eurasian Blackbird	PQ144560	Europe 2	Sachsenhagen	Lower Saxony	3
2022	Blue Tit	PQ144556	Europe 2	Halle	Saxony-Anhalt	3
2022	Eurasian Blackbird	PQ144557	Europe 2	Elbe-Parey	Saxony-Anhalt	3
Outgroup sequence (Figure 1):
Year	Species	GenBank Acc. No.	USUV Lineage	Location
1969	Mosquito	KC754958	Africa 1	Central African Republic
